# Supplementary material for: Establishment of a Sensitive qPCR Methodology for Detection of the Olive-Infecting Viruses in Portuguese and Tunisian Orchards
Source: Front Plant Sci. 2019 May 29;10:694. doi: 10.3389/fpls.2019.00694 (PMC6549245; doi:10.3389/fpls.2019.00694)
Supplement: Supplementary file 1 [file Table_1.xlsx]

## Sheet: Portuguese cv Galega vulgar
Sample ID	TNV-D and/or OMMV		OLV-1		OLYaV
	Cq	positive/negative	Cq	positive/negative	Cq	positive/negative
RT1	28.5066	+	27.4833	+	ND	-
RT2	28.308	+	29.8708	+	ND	-
RT3	26.29	+	29.3458	+	ND	-
RT4	30.2284	+	34.76	-	ND	-
RT5	30.3818	+	32.3982	+	ND	-
RT6	29.4128	+	29.8964	+	ND	-
RT7	27.951	+	26.4773	+	ND	-
RT8	29.6843	+	32.2618	+	ND	-
RT9	33.1089	+	31.9236	+	38.8274	-
RT10	31.2406	+	30.9881	+	38.582	-
RT11	28.2316	+	28.4983	+	38.2869	-
RT12	33.4356	-	31.6867	+	38.4282	-
RT13	28.7366	+	29.4005	+	37.9389	-
RT14	28.5564	+	28.7579	+	ND	-
RT15	33.0528	+	34.5601	-	ND	-
RT16	31.9276	+	30.9458	+	36.4429	-
RT17	28.7911	+	29.7636	+	ND	-
RT18	35.2563	-	29.4743	+	ND	-
RT19	31.4087	+	29.2164	+	38.7773	-
RT20	29.6158	+	30.7568	+	ND	-
RT21	30.3757	+	ND	-	39.8729	-
RT22	30.0651	+	29.1226	+	39.1769	-
RT23	25.8314	+	27.8928	+	ND	-
RT24	30.6875	+	28.5839	+	39.4609	-
RT25	26.2978	+	30.2566	+	ND	-
RT26	28.6697	+	29.8006	+	38.5479	-
RT27	34.9064	-	30.9265	+	ND	-
RT28	35.09	-	33.3675	-	ND	-
RT29	31.0275	+	33.9884	-	ND	-
RT30	32.0012	+	29.0348	+	ND	-
Total detected		26/30		25/30		0/30
Results of SYBR® Green-based real-time quantitative reverse transcription PCR assays for virus detection in field-collected samples from a Portuguese olive orchard, with cv. ‘Galega vulgar’. Cq: quantification cycle; ND: not detected.

## Sheet: Tunisian cultivars
Sample ID	Mode of management	Cultivar	Origin	Replicate	TNV-D and/or OMMV		OLV-1		OLYaV
					Cq	positive/negative	Cq	positive/negative	Cq	positive/negative
P11	semi-intensive	Picholine'	introduced	1	32.1475	+	28.9411	+	23.9682	+
P12	semi-intensive	Picholine'	introduced	2	35.028	-	31.1388	+	24.5954	+
P13	semi-intensive	Picholine'	introduced	3	32.3708	+	30.6807	+	23.3829	+
P22	traditional	Chétoui'	native	1	31.2611	+	28.7247	+	36.2328	-
P23	traditional	Chétoui'	native	2	35.5699	-	32.5122	+	23.9437	+
P24	traditional	Chétoui'	native	3	35.4019	-	32.6312	+	34.8163	-
P33	semi-intensive	Chétoui'	native	1	35.1766	-	34.3649	-	34.2574	-
P34	semi-intensive	Chétoui'	native	2	31.38	+	29.141	+	34.1571	-
P35	semi-intensive	Chétoui'	native	3	33.6943	-	31.0944	+	25.3374	+
P42	intensive	Meski'	native	1	35.3692	-	32.1203	+	38.8903	-
P43	intensive	Meski'	native	2	33.7759	-	31.7505	+	24.9257	+
P44	intensive	Meski'	native	3	34.6132	-	30.8342	+	27.1763	+
P51	semi-intensive	Chemlali'	native	1	32.8062	+	29.7593	+	22.4009	+
P52	semi-intensive	Chemlali'	native	2	35.4717	-	31.1871	+	25.5428	+
P53	semi-intensive	Chemlali'	native	3	34.4558	-	30.0392	+	35.6577	-
P61	semi-intensive	Chemlali'	native	1	34.6363	-	29.9125	+	31.6763	+
P62	semi-intensive	Chemlali'	native	2	32.2262	+	28.7636	+	21.673	+
P63	semi-intensive	Chemlali'	native	3	34.9999	-	31.6371	+	28.2785	+
P72	semi-intensive	Chemlali'	native	1	27.4729	+	23.4222	+	20.5709	+
P73	semi-intensive	Chemlali'	native	2	30.4968	+	25.7462	+	25.8354	+
P74	semi-intensive	Chemlali'	native	3	37.4488	-	31.8527	+	28.9552	+
P81	semi-intensive	Picholine'	introduced	1	34.9345	-	30.3504	+	31.0629	+
P82	semi-intensive	Picholine'	introduced	2	34.8887	-	32.6659	+	33.3658	-
P84	semi-intensive	Picholine'	introduced	3	33.6007	-	28.5492	+	33.2465	-
P91	intensive	Koroneiki'	introduced	1	35.2164	-	30.4679	+	37.3729	-
P92	intensive	Koroneiki'	introduced	2	ND	-	36.9186	-	ND	-
P93	intensive	Koroneiki'	introduced	3	34.533	-	29.8791	+	37.9729	-
S12	traditional	Arbequina'	introduced	1	32.7538	+	28.8484	+	22.4862	+
S13	traditional	Arbequina'	introduced	2	33.3754	-	29.398	+	30.7039	+
S14	traditional	Arbequina'	introduced	3	34.2661	-	29.7849	+	30.7061	+
S31	traditional	Chemlali'	native	1	30.0968	+	29.6733	+	32.4789	-
S32	traditional	Chemlali'	native	2	32.8825	+	31.1192	+	32.8912	-
S33	traditional	Chemlali'	native	3	32.8718	+	31.3103	+	23.6027	+
Total detected						12/33		31/33		20/33
Results of SYBR® Green-based real-time quantitative reverse transcription PCR assays for virus detection in field-collected samples from 11 olive orchards, in several regions of Tunisia. Cq: quantification cycle; ND: not detected.
